# Supplementary material for: Trifuhalol A Suppresses Allergic Inflammation through Dual Inhibition of TAK1 and MK2 Mediated by IgE and IL-33
Source: Int J Mol Sci. 2022 Sep 5;23(17):10163. doi: 10.3390/ijms231710163 (PMC9456157; doi:10.3390/ijms231710163)
Supplement: Supplementary file 1 [file ijms-23-10163-s001.zip]

Archive with 1 entries (1 files):
- ijms-1870782-supplementary.pdf
